# Supplementary material for: Polysorbate 80 Differentially Impacts Erinacine Production Profiles in Submerged Cultures of Hericium
Source: Molecules. 2025 Jun 30;30(13):2823. doi: 10.3390/molecules30132823 (PMC12251483; doi:10.3390/molecules30132823)
Supplement: Supplementary file 1 [file molecules-30-02823-s001.zip]

Archive with 1 entries (1 files):
- molecules-3694475-supplementary.pdf
